# Supplementary material for: Discovery of a highly potent and selective Bruton’s tyrosine kinase inhibitor avoiding impairment of ADCC effects for B-cell non-Hodgkin lymphoma
Source: Signal Transduct Target Ther. 2020 Sep 14;5:200. doi: 10.1038/s41392-020-00309-1 (PMC7490411; doi:10.1038/s41392-020-00309-1)
Supplement: Supplementary file 2 — Supplementary Table S2 [file 41392_2020_309_MOESM2_ESM.xlsx]

## Sheet: Supplementary Table S2
Compound Name	DiscoveRx Gene Symbol	Percent Control	Compound Concentration (nM)
CHMFL-BTK-85	AAK1	82	1000
CHMFL-BTK-85	ABL1(E255K)-phosphorylated	85	1000
CHMFL-BTK-85	ABL1(F317I)-nonphosphorylated	99	1000
CHMFL-BTK-85	ABL1(F317I)-phosphorylated	100	1000
CHMFL-BTK-85	ABL1(F317L)-nonphosphorylated	100	1000
CHMFL-BTK-85	ABL1(F317L)-phosphorylated	100	1000
CHMFL-BTK-85	ABL1(H396P)-nonphosphorylated	92	1000
CHMFL-BTK-85	ABL1(H396P)-phosphorylated	85	1000
CHMFL-BTK-85	ABL1(M351T)-phosphorylated	100	1000
CHMFL-BTK-85	ABL1(Q252H)-nonphosphorylated	84	1000
CHMFL-BTK-85	ABL1(Q252H)-phosphorylated	96	1000
CHMFL-BTK-85	ABL1(T315I)-nonphosphorylated	94	1000
CHMFL-BTK-85	ABL1(T315I)-phosphorylated	100	1000
CHMFL-BTK-85	ABL1(Y253F)-phosphorylated	83	1000
CHMFL-BTK-85	ABL1-nonphosphorylated	76	1000
CHMFL-BTK-85	ABL1-phosphorylated	72	1000
CHMFL-BTK-85	ABL2	88	1000
CHMFL-BTK-85	ACVR1	99	1000
CHMFL-BTK-85	ACVR1B	95	1000
CHMFL-BTK-85	ACVR2A	97	1000
CHMFL-BTK-85	ACVR2B	99	1000
CHMFL-BTK-85	ACVRL1	100	1000
CHMFL-BTK-85	ADCK3	78	1000
CHMFL-BTK-85	ADCK4	100	1000
CHMFL-BTK-85	AKT1	80	1000
CHMFL-BTK-85	AKT2	88	1000
CHMFL-BTK-85	AKT3	97	1000
CHMFL-BTK-85	ALK	86	1000
CHMFL-BTK-85	ALK(C1156Y)	100	1000
CHMFL-BTK-85	ALK(L1196M)	100	1000
CHMFL-BTK-85	AMPK-alpha1	100	1000
CHMFL-BTK-85	AMPK-alpha2	89	1000
CHMFL-BTK-85	ANKK1	100	1000
CHMFL-BTK-85	ARK5	97	1000
CHMFL-BTK-85	ASK1	86	1000
CHMFL-BTK-85	ASK2	100	1000
CHMFL-BTK-85	AURKA	92	1000
CHMFL-BTK-85	AURKB	100	1000
CHMFL-BTK-85	AURKC	100	1000
CHMFL-BTK-85	AXL	100	1000
CHMFL-BTK-85	BIKE	100	1000
CHMFL-BTK-85	BLK	57	1000
CHMFL-BTK-85	BMPR1A	97	1000
CHMFL-BTK-85	BMPR1B	100	1000
CHMFL-BTK-85	BMPR2	100	1000
CHMFL-BTK-85	BMX	59	1000
CHMFL-BTK-85	BRAF	100	1000
CHMFL-BTK-85	BRAF(V600E)	100	1000
CHMFL-BTK-85	BRK	21	1000
CHMFL-BTK-85	BRSK1	100	1000
CHMFL-BTK-85	BRSK2	99	1000
CHMFL-BTK-85	BTK	0.9	1000
CHMFL-BTK-85	BUB1	100	1000
CHMFL-BTK-85	CAMK1	100	1000
CHMFL-BTK-85	CAMK1B	100	1000
CHMFL-BTK-85	CAMK1D	100	1000
CHMFL-BTK-85	CAMK1G	94	1000
CHMFL-BTK-85	CAMK2A	82	1000
CHMFL-BTK-85	CAMK2B	100	1000
CHMFL-BTK-85	CAMK2D	75	1000
CHMFL-BTK-85	CAMK2G	100	1000
CHMFL-BTK-85	CAMK4	100	1000
CHMFL-BTK-85	CAMKK1	75	1000
CHMFL-BTK-85	CAMKK2	100	1000
CHMFL-BTK-85	CASK	100	1000
CHMFL-BTK-85	CDC2L1	100	1000
CHMFL-BTK-85	CDC2L2	89	1000
CHMFL-BTK-85	CDC2L5	100	1000
CHMFL-BTK-85	CDK11	82	1000
CHMFL-BTK-85	CDK2	85	1000
CHMFL-BTK-85	CDK3	86	1000
CHMFL-BTK-85	CDK4	100	1000
CHMFL-BTK-85	CDK4-cyclinD1	100	1000
CHMFL-BTK-85	CDK4-cyclinD3	88	1000
CHMFL-BTK-85	CDK5	98	1000
CHMFL-BTK-85	CDK7	96	1000
CHMFL-BTK-85	CDK8	100	1000
CHMFL-BTK-85	CDK9	100	1000
CHMFL-BTK-85	CDKL1	77	1000
CHMFL-BTK-85	CDKL2	98	1000
CHMFL-BTK-85	CDKL3	99	1000
CHMFL-BTK-85	CDKL5	100	1000
CHMFL-BTK-85	CHEK1	79	1000
CHMFL-BTK-85	CHEK2	94	1000
CHMFL-BTK-85	CIT	95	1000
CHMFL-BTK-85	CLK1	88	1000
CHMFL-BTK-85	CLK2	84	1000
CHMFL-BTK-85	CLK3	80	1000
CHMFL-BTK-85	CLK4	96	1000
CHMFL-BTK-85	CSF1R	90	1000
CHMFL-BTK-85	CSF1R-autoinhibited	100	1000
CHMFL-BTK-85	CSK	80	1000
CHMFL-BTK-85	CSNK1A1	100	1000
CHMFL-BTK-85	CSNK1A1L	100	1000
CHMFL-BTK-85	CSNK1D	82	1000
CHMFL-BTK-85	CSNK1E	95	1000
CHMFL-BTK-85	CSNK1G1	95	1000
CHMFL-BTK-85	CSNK1G2	98	1000
CHMFL-BTK-85	CSNK1G3	100	1000
CHMFL-BTK-85	CSNK2A1	94	1000
CHMFL-BTK-85	CSNK2A2	98	1000
CHMFL-BTK-85	CTK	99	1000
CHMFL-BTK-85	DAPK1	98	1000
CHMFL-BTK-85	DAPK2	100	1000
CHMFL-BTK-85	DAPK3	65	1000
CHMFL-BTK-85	DCAMKL1	100	1000
CHMFL-BTK-85	DCAMKL2	88	1000
CHMFL-BTK-85	DCAMKL3	100	1000
CHMFL-BTK-85	DDR1	100	1000
CHMFL-BTK-85	DDR2	100	1000
CHMFL-BTK-85	DLK	100	1000
CHMFL-BTK-85	DMPK	92	1000
CHMFL-BTK-85	DMPK2	100	1000
CHMFL-BTK-85	DRAK1	97	1000
CHMFL-BTK-85	DRAK2	100	1000
CHMFL-BTK-85	DYRK1A	100	1000
CHMFL-BTK-85	DYRK1B	99	1000
CHMFL-BTK-85	DYRK2	98	1000
CHMFL-BTK-85	EGFR	58	1000
CHMFL-BTK-85	EGFR(E746-A750del)	100	1000
CHMFL-BTK-85	EGFR(G719C)	81	1000
CHMFL-BTK-85	EGFR(G719S)	88	1000
CHMFL-BTK-85	EGFR(L747-E749del, A750P)	57	1000
CHMFL-BTK-85	EGFR(L747-S752del, P753S)	100	1000
CHMFL-BTK-85	EGFR(L747-T751del,Sins)	93	1000
CHMFL-BTK-85	EGFR(L858R)	59	1000
CHMFL-BTK-85	EGFR(L858R,T790M)	99	1000
CHMFL-BTK-85	EGFR(L861Q)	94	1000
CHMFL-BTK-85	EGFR(S752-I759del)	90	1000
CHMFL-BTK-85	EGFR(T790M)	98	1000
CHMFL-BTK-85	EIF2AK1	100	1000
CHMFL-BTK-85	EPHA1	90	1000
CHMFL-BTK-85	EPHA2	87	1000
CHMFL-BTK-85	EPHA3	98	1000
CHMFL-BTK-85	EPHA4	100	1000
CHMFL-BTK-85	EPHA5	100	1000
CHMFL-BTK-85	EPHA6	100	1000
CHMFL-BTK-85	EPHA7	100	1000
CHMFL-BTK-85	EPHA8	91	1000
CHMFL-BTK-85	EPHB1	100	1000
CHMFL-BTK-85	EPHB2	84	1000
CHMFL-BTK-85	EPHB3	100	1000
CHMFL-BTK-85	EPHB4	67	1000
CHMFL-BTK-85	EPHB6	69	1000
CHMFL-BTK-85	ERBB2	99	1000
CHMFL-BTK-85	ERBB3	95	1000
CHMFL-BTK-85	ERBB4	91	1000
CHMFL-BTK-85	ERK1	93	1000
CHMFL-BTK-85	ERK2	91	1000
CHMFL-BTK-85	ERK3	100	1000
CHMFL-BTK-85	ERK4	100	1000
CHMFL-BTK-85	ERK5	100	1000
CHMFL-BTK-85	ERK8	95	1000
CHMFL-BTK-85	ERN1	100	1000
CHMFL-BTK-85	FAK	99	1000
CHMFL-BTK-85	FER	83	1000
CHMFL-BTK-85	FES	98	1000
CHMFL-BTK-85	FGFR1	86	1000
CHMFL-BTK-85	FGFR2	77	1000
CHMFL-BTK-85	FGFR3	82	1000
CHMFL-BTK-85	FGFR3(G697C)	87	1000
CHMFL-BTK-85	FGFR4	92	1000
CHMFL-BTK-85	FGR	20	1000
CHMFL-BTK-85	FLT1	100	1000
CHMFL-BTK-85	FLT3	80	1000
CHMFL-BTK-85	FLT3(D835H)	100	1000
CHMFL-BTK-85	FLT3(D835V)	11	1000
CHMFL-BTK-85	FLT3(D835Y)	100	1000
CHMFL-BTK-85	FLT3(ITD)	99	1000
CHMFL-BTK-85	FLT3(ITD,D835V)	100	1000
CHMFL-BTK-85	FLT3(ITD,F691L)	77	1000
CHMFL-BTK-85	FLT3(K663Q)	100	1000
CHMFL-BTK-85	FLT3(N841I)	83	1000
CHMFL-BTK-85	FLT3(R834Q)	100	1000
CHMFL-BTK-85	FLT3-autoinhibited	100	1000
CHMFL-BTK-85	FLT4	97	1000
CHMFL-BTK-85	FRK	19	1000
CHMFL-BTK-85	FYN	74	1000
CHMFL-BTK-85	GAK	100	1000
CHMFL-BTK-85	GCN2(Kin.Dom.2,S808G)	75	1000
CHMFL-BTK-85	GRK1	84	1000
CHMFL-BTK-85	GRK2	100	1000
CHMFL-BTK-85	GRK3	100	1000
CHMFL-BTK-85	GRK4	88	1000
CHMFL-BTK-85	GRK7	100	1000
CHMFL-BTK-85	GSK3A	94	1000
CHMFL-BTK-85	GSK3B	100	1000
CHMFL-BTK-85	HASPIN	100	1000
CHMFL-BTK-85	HCK	100	1000
CHMFL-BTK-85	HIPK1	75	1000
CHMFL-BTK-85	HIPK2	100	1000
CHMFL-BTK-85	HIPK3	100	1000
CHMFL-BTK-85	HIPK4	91	1000
CHMFL-BTK-85	HPK1	85	1000
CHMFL-BTK-85	HUNK	100	1000
CHMFL-BTK-85	ICK	100	1000
CHMFL-BTK-85	IGF1R	76	1000
CHMFL-BTK-85	IKK-alpha	100	1000
CHMFL-BTK-85	IKK-beta	100	1000
CHMFL-BTK-85	IKK-epsilon	53	1000
CHMFL-BTK-85	INSR	96	1000
CHMFL-BTK-85	INSRR	90	1000
CHMFL-BTK-85	IRAK1	100	1000
CHMFL-BTK-85	IRAK3	100	1000
CHMFL-BTK-85	IRAK4	100	1000
CHMFL-BTK-85	ITK	77	1000
CHMFL-BTK-85	JAK1(JH1domain-catalytic)	96	1000
CHMFL-BTK-85	JAK1(JH2domain-pseudokinase)	96	1000
CHMFL-BTK-85	JAK2(JH1domain-catalytic)	100	1000
CHMFL-BTK-85	JAK3(JH1domain-catalytic)	80	1000
CHMFL-BTK-85	JNK1	100	1000
CHMFL-BTK-85	JNK2	100	1000
CHMFL-BTK-85	JNK3	98	1000
CHMFL-BTK-85	KIT	92	1000
CHMFL-BTK-85	KIT(A829P)	92	1000
CHMFL-BTK-85	KIT(D816H)	100	1000
CHMFL-BTK-85	KIT(D816V)	71	1000
CHMFL-BTK-85	KIT(L576P)	79	1000
CHMFL-BTK-85	KIT(V559D)	79	1000
CHMFL-BTK-85	KIT(V559D,T670I)	100	1000
CHMFL-BTK-85	KIT(V559D,V654A)	100	1000
CHMFL-BTK-85	KIT-autoinhibited	100	1000
CHMFL-BTK-85	LATS1	100	1000
CHMFL-BTK-85	LATS2	100	1000
CHMFL-BTK-85	LCK	86	1000
CHMFL-BTK-85	LIMK1	98	1000
CHMFL-BTK-85	LIMK2	100	1000
CHMFL-BTK-85	LKB1	92	1000
CHMFL-BTK-85	LOK	100	1000
CHMFL-BTK-85	LRRK2	100	1000
CHMFL-BTK-85	LRRK2(G2019S)	100	1000
CHMFL-BTK-85	LTK	100	1000
CHMFL-BTK-85	LYN	100	1000
CHMFL-BTK-85	LZK	100	1000
CHMFL-BTK-85	MAK	89	1000
CHMFL-BTK-85	MAP3K1	99	1000
CHMFL-BTK-85	MAP3K15	96	1000
CHMFL-BTK-85	MAP3K2	100	1000
CHMFL-BTK-85	MAP3K3	100	1000
CHMFL-BTK-85	MAP3K4	92	1000
CHMFL-BTK-85	MAP4K2	100	1000
CHMFL-BTK-85	MAP4K3	97	1000
CHMFL-BTK-85	MAP4K4	90	1000
CHMFL-BTK-85	MAP4K5	100	1000
CHMFL-BTK-85	MAPKAPK2	86	1000
CHMFL-BTK-85	MAPKAPK5	100	1000
CHMFL-BTK-85	MARK1	100	1000
CHMFL-BTK-85	MARK2	91	1000
CHMFL-BTK-85	MARK3	100	1000
CHMFL-BTK-85	MARK4	66	1000
CHMFL-BTK-85	MAST1	100	1000
CHMFL-BTK-85	MEK1	100	1000
CHMFL-BTK-85	MEK2	100	1000
CHMFL-BTK-85	MEK3	100	1000
CHMFL-BTK-85	MEK4	100	1000
CHMFL-BTK-85	MEK5	100	1000
CHMFL-BTK-85	MEK6	78	1000
CHMFL-BTK-85	MELK	99	1000
CHMFL-BTK-85	MERTK	84	1000
CHMFL-BTK-85	MET	62	1000
CHMFL-BTK-85	MET(M1250T)	95	1000
CHMFL-BTK-85	MET(Y1235D)	97	1000
CHMFL-BTK-85	MINK	88	1000
CHMFL-BTK-85	MKK7	99	1000
CHMFL-BTK-85	MKNK1	100	1000
CHMFL-BTK-85	MKNK2	100	1000
CHMFL-BTK-85	MLCK	100	1000
CHMFL-BTK-85	MLK1	81	1000
CHMFL-BTK-85	MLK2	90	1000
CHMFL-BTK-85	MLK3	91	1000
CHMFL-BTK-85	MRCKA	100	1000
CHMFL-BTK-85	MRCKB	75	1000
CHMFL-BTK-85	MST1	100	1000
CHMFL-BTK-85	MST1R	98	1000
CHMFL-BTK-85	MST2	88	1000
CHMFL-BTK-85	MST3	66	1000
CHMFL-BTK-85	MST4	100	1000
CHMFL-BTK-85	MTOR	100	1000
CHMFL-BTK-85	MUSK	91	1000
CHMFL-BTK-85	MYLK	66	1000
CHMFL-BTK-85	MYLK2	91	1000
CHMFL-BTK-85	MYLK4	94	1000
CHMFL-BTK-85	MYO3A	93	1000
CHMFL-BTK-85	MYO3B	92	1000
CHMFL-BTK-85	NDR1	100	1000
CHMFL-BTK-85	NDR2	34	1000
CHMFL-BTK-85	NEK1	95	1000
CHMFL-BTK-85	NEK10	100	1000
CHMFL-BTK-85	NEK11	100	1000
CHMFL-BTK-85	NEK2	99	1000
CHMFL-BTK-85	NEK3	80	1000
CHMFL-BTK-85	NEK4	100	1000
CHMFL-BTK-85	NEK5	100	1000
CHMFL-BTK-85	NEK6	100	1000
CHMFL-BTK-85	NEK7	96	1000
CHMFL-BTK-85	NEK9	100	1000
CHMFL-BTK-85	NIK	100	1000
CHMFL-BTK-85	NIM1	100	1000
CHMFL-BTK-85	NLK	100	1000
CHMFL-BTK-85	OSR1	100	1000
CHMFL-BTK-85	p38-alpha	93	1000
CHMFL-BTK-85	p38-beta	89	1000
CHMFL-BTK-85	p38-delta	80	1000
CHMFL-BTK-85	p38-gamma	62	1000
CHMFL-BTK-85	PAK1	75	1000
CHMFL-BTK-85	PAK2	100	1000
CHMFL-BTK-85	PAK3	100	1000
CHMFL-BTK-85	PAK4	100	1000
CHMFL-BTK-85	PAK6	100	1000
CHMFL-BTK-85	PAK7	82	1000
CHMFL-BTK-85	PCTK1	100	1000
CHMFL-BTK-85	PCTK2	100	1000
CHMFL-BTK-85	PCTK3	86	1000
CHMFL-BTK-85	PDGFRA	100	1000
CHMFL-BTK-85	PDGFRB	68	1000
CHMFL-BTK-85	PDPK1	77	1000
CHMFL-BTK-85	PFCDPK1(P.falciparum)	100	1000
CHMFL-BTK-85	PFPK5(P.falciparum)	100	1000
CHMFL-BTK-85	PFTAIRE2	99	1000
CHMFL-BTK-85	PFTK1	80	1000
CHMFL-BTK-85	PHKG1	94	1000
CHMFL-BTK-85	PHKG2	100	1000
CHMFL-BTK-85	PIK3C2B	92	1000
CHMFL-BTK-85	PIK3C2G	63	1000
CHMFL-BTK-85	PIK3CA	82	1000
CHMFL-BTK-85	PIK3CA(C420R)	98	1000
CHMFL-BTK-85	PIK3CA(E542K)	99	1000
CHMFL-BTK-85	PIK3CA(E545A)	65	1000
CHMFL-BTK-85	PIK3CA(E545K)	98	1000
CHMFL-BTK-85	PIK3CA(H1047L)	100	1000
CHMFL-BTK-85	PIK3CA(H1047Y)	83	1000
CHMFL-BTK-85	PIK3CA(I800L)	100	1000
CHMFL-BTK-85	PIK3CA(M1043I)	71	1000
CHMFL-BTK-85	PIK3CA(Q546K)	100	1000
CHMFL-BTK-85	PIK3CB	94	1000
CHMFL-BTK-85	PIK3CD	100	1000
CHMFL-BTK-85	PIK3CG	100	1000
CHMFL-BTK-85	PIK4CB	100	1000
CHMFL-BTK-85	PIKFYVE	78	1000
CHMFL-BTK-85	PIM1	95	1000
CHMFL-BTK-85	PIM2	87	1000
CHMFL-BTK-85	PIM3	80	1000
CHMFL-BTK-85	PIP5K1A	96	1000
CHMFL-BTK-85	PIP5K1C	99	1000
CHMFL-BTK-85	PIP5K2B	100	1000
CHMFL-BTK-85	PIP5K2C	85	1000
CHMFL-BTK-85	PKAC-alpha	100	1000
CHMFL-BTK-85	PKAC-beta	80	1000
CHMFL-BTK-85	PKMYT1	63	1000
CHMFL-BTK-85	PKN1	70	1000
CHMFL-BTK-85	PKN2	81	1000
CHMFL-BTK-85	PKNB(M.tuberculosis)	88	1000
CHMFL-BTK-85	PLK1	100	1000
CHMFL-BTK-85	PLK2	100	1000
CHMFL-BTK-85	PLK3	99	1000
CHMFL-BTK-85	PLK4	97	1000
CHMFL-BTK-85	PRKCD	77	1000
CHMFL-BTK-85	PRKCE	93	1000
CHMFL-BTK-85	PRKCH	93	1000
CHMFL-BTK-85	PRKCI	100	1000
CHMFL-BTK-85	PRKCQ	80	1000
CHMFL-BTK-85	PRKD1	100	1000
CHMFL-BTK-85	PRKD2	100	1000
CHMFL-BTK-85	PRKD3	100	1000
CHMFL-BTK-85	PRKG1	93	1000
CHMFL-BTK-85	PRKG2	95	1000
CHMFL-BTK-85	PRKR	49	1000
CHMFL-BTK-85	PRKX	95	1000
CHMFL-BTK-85	PRP4	92	1000
CHMFL-BTK-85	PYK2	100	1000
CHMFL-BTK-85	QSK	100	1000
CHMFL-BTK-85	RAF1	88	1000
CHMFL-BTK-85	RET	100	1000
CHMFL-BTK-85	RET(M918T)	78	1000
CHMFL-BTK-85	RET(V804L)	76	1000
CHMFL-BTK-85	RET(V804M)	68	1000
CHMFL-BTK-85	RIOK1	100	1000
CHMFL-BTK-85	RIOK2	100	1000
CHMFL-BTK-85	RIOK3	100	1000
CHMFL-BTK-85	RIPK1	97	1000
CHMFL-BTK-85	RIPK2	94	1000
CHMFL-BTK-85	RIPK4	100	1000
CHMFL-BTK-85	RIPK5	98	1000
CHMFL-BTK-85	ROCK1	100	1000
CHMFL-BTK-85	ROCK2	100	1000
CHMFL-BTK-85	ROS1	98	1000
CHMFL-BTK-85	RPS6KA4(Kin.Dom.1-N-terminal)	87	1000
CHMFL-BTK-85	RPS6KA4(Kin.Dom.2-C-terminal)	100	1000
CHMFL-BTK-85	RPS6KA5(Kin.Dom.1-N-terminal)	90	1000
CHMFL-BTK-85	RPS6KA5(Kin.Dom.2-C-terminal)	66	1000
CHMFL-BTK-85	RSK1(Kin.Dom.1-N-terminal)	100	1000
CHMFL-BTK-85	RSK1(Kin.Dom.2-C-terminal)	100	1000
CHMFL-BTK-85	RSK2(Kin.Dom.1-N-terminal)	100	1000
CHMFL-BTK-85	RSK2(Kin.Dom.2-C-terminal)	99	1000
CHMFL-BTK-85	RSK3(Kin.Dom.1-N-terminal)	85	1000
CHMFL-BTK-85	RSK3(Kin.Dom.2-C-terminal)	79	1000
CHMFL-BTK-85	RSK4(Kin.Dom.1-N-terminal)	100	1000
CHMFL-BTK-85	RSK4(Kin.Dom.2-C-terminal)	83	1000
CHMFL-BTK-85	S6K1	100	1000
CHMFL-BTK-85	SBK1	100	1000
CHMFL-BTK-85	SGK	100	1000
CHMFL-BTK-85	SgK110	92	1000
CHMFL-BTK-85	SGK2	100	1000
CHMFL-BTK-85	SGK3	100	1000
CHMFL-BTK-85	SIK	99	1000
CHMFL-BTK-85	SIK2	83	1000
CHMFL-BTK-85	SLK	95	1000
CHMFL-BTK-85	SNARK	100	1000
CHMFL-BTK-85	SNRK	86	1000
CHMFL-BTK-85	SRC	77	1000
CHMFL-BTK-85	SRMS	85	1000
CHMFL-BTK-85	SRPK1	100	1000
CHMFL-BTK-85	SRPK2	100	1000
CHMFL-BTK-85	SRPK3	83	1000
CHMFL-BTK-85	STK16	68	1000
CHMFL-BTK-85	STK33	90	1000
CHMFL-BTK-85	STK35	100	1000
CHMFL-BTK-85	STK36	99	1000
CHMFL-BTK-85	STK39	100	1000
CHMFL-BTK-85	SYK	100	1000
CHMFL-BTK-85	TAK1	100	1000
CHMFL-BTK-85	TAOK1	94	1000
CHMFL-BTK-85	TAOK2	96	1000
CHMFL-BTK-85	TAOK3	100	1000
CHMFL-BTK-85	TBK1	72	1000
CHMFL-BTK-85	TEC	100	1000
CHMFL-BTK-85	TESK1	96	1000
CHMFL-BTK-85	TGFBR1	88	1000
CHMFL-BTK-85	TGFBR2	100	1000
CHMFL-BTK-85	TIE1	87	1000
CHMFL-BTK-85	TIE2	84	1000
CHMFL-BTK-85	TLK1	99	1000
CHMFL-BTK-85	TLK2	100	1000
CHMFL-BTK-85	TNIK	99	1000
CHMFL-BTK-85	TNK1	75	1000
CHMFL-BTK-85	TNK2	64	1000
CHMFL-BTK-85	TNNI3K	93	1000
CHMFL-BTK-85	TRKA	86	1000
CHMFL-BTK-85	TRKB	100	1000
CHMFL-BTK-85	TRKC	100	1000
CHMFL-BTK-85	TRPM6	100	1000
CHMFL-BTK-85	TSSK1B	88	1000
CHMFL-BTK-85	TSSK3	100	1000
CHMFL-BTK-85	TTK	54	1000
CHMFL-BTK-85	TXK	82	1000
CHMFL-BTK-85	TYK2(JH1domain-catalytic)	100	1000
CHMFL-BTK-85	TYK2(JH2domain-pseudokinase)	100	1000
CHMFL-BTK-85	TYRO3	97	1000
CHMFL-BTK-85	ULK1	100	1000
CHMFL-BTK-85	ULK2	100	1000
CHMFL-BTK-85	ULK3	100	1000
CHMFL-BTK-85	VEGFR2	99	1000
CHMFL-BTK-85	VPS34	100	1000
CHMFL-BTK-85	VRK2	94	1000
CHMFL-BTK-85	WEE1	100	1000
CHMFL-BTK-85	WEE2	96	1000
CHMFL-BTK-85	WNK1	100	1000
CHMFL-BTK-85	WNK2	87	1000
CHMFL-BTK-85	WNK3	100	1000
CHMFL-BTK-85	WNK4	82	1000
CHMFL-BTK-85	YANK1	100	1000
CHMFL-BTK-85	YANK2	77	1000
CHMFL-BTK-85	YANK3	89	1000
CHMFL-BTK-85	YES	17	1000
CHMFL-BTK-85	YSK1	80	1000
CHMFL-BTK-85	YSK4	100	1000
CHMFL-BTK-85	ZAK	99	1000
CHMFL-BTK-85	ZAP70	100	1000
